# Supplementary material for: Insights into the Genomic Background of Nine Common Chinese Medicinal Plants by Flow Cytometry and Genome Survey
Source: Plants (Basel). 2024 Dec 18;13(24):3536. doi: 10.3390/plants13243536 (PMC11679336; doi:10.3390/plants13243536)
Supplement: Supplementary file 1 [file plants-13-03536-s001.zip]

Archive with 3 entries (3 files):
- FigureS1.png
- FigureS2.png
- Table_S1.xls
