# Supplementary material for: Insights into the Genomic Background of Nine Common Chinese Medicinal Plants by Flow Cytometry and Genome Survey
Source: Plants (Basel). 2024 Dec 18;13(24):3536. doi: 10.3390/plants13243536 (PMC11679336; doi:10.3390/plants13243536)
Supplement: Supplementary file 1 [file plants-13-03536-s001.zip › Table_S1.xls]

## Sheet: Sheet1
Table S1 Summary of Medicinal Parts and Pharmacological Effects of 9 Medicial Plants
Family	Species	Distribution	Medicinal part	Pharmacological effects
Chloranthaceae	Sarcandra glabra	Distributed primarily across southwestern China and regions south of the Yangtze River	Aerial part	Its main pharmacological effects include anti-inflammatory, antioxidant, and immune regulation. Components such as triterpenoids and phenolic acids exhibit significant inhibitory effects on inflammatory diseases, reduce oxidative damage, and support the immune system.
Vitaceae	Nekemias grossedentata	Distributed in southwestern China as well as in Shaanxi, Gansu, and Hubei provinces.	Aerial part	This plant is rich in flavonoids, especially dihydromyricetin, which has antioxidant, antibacterial, and antiviral effects. It is also used to support cardiovascular health, commonly applied to treat hypertension, atherosclerosis, and other diseases.
Fabaceae	Uraria crinita	Distributed primarily across southwestern China and regions south of the Yangtze River	Root	Known for its anti-inflammatory, analgesic, and immune-enhancing properties, it is particularly effective in relieving chronic inflammatory conditions such as rheumatoid arthritis. It is also used for liver protection and promoting tissue repair.
Cucurbitaceae	Gynostemma pentaphyllum	Distributed primarily across southwestern China and regions south of the Yangtze River	Aerial part	Rich in saponins, widely researched for its anticancer, antioxidant, and lipid-lowering effects. It also shows notable effects in regulating blood sugar, boosting the immune system, and reducing fatigue.
Polygonaceae	Reynoutria japonica	Distributed nationwide, with a higher prevalence in central and southern areas.	Aerial part	The main active compound, resveratrol, has anti-inflammatory, antibacterial, and antiviral properties, particularly supported by research in preventing and treating cardiovascular diseases. Resveratrol also exhibits some anticancer potential.
Caryophyllaceae	Pseudostellaria heterophylla	Distributed in regions north of the Yangtze River basin.	Root	Widely used for nourishing qi and yin, it has antifatigue, immune-boosting, and antioxidant properties, often applied to treat fatigue and low immunity. The polysaccharides in the plant are particularly effective in enhancing immune function.
Rubiaceae	Morinda officinalis	Distributed across the tropical and subtropical regions of Fujian, Guangdong, Hainan, and Guangxi provinces	Root	Primarily used for tonifying the kidney and enhancing yang, as well as for its antidepressant and antifatigue properties. The plant’s anthraquinones help boost stamina, relieve stress, and improve mood.
Lamiaceae	Vitex rotundifolia	distributed across coastal sandy areas of Shandong, Zhejiang, Fujian, and Guangdong provinces.	Fruit	Has anti-inflammatory and analgesic effects, commonly used for treating rheumatism and skin inflammations. Its essential oils also offer some protection to the respiratory system.
Asteraceae	Gynura formosana	Endemic to parts of the southern tropical regions, particularly distributed in Fujian, Guangxi, and Taiwan provinces.	Aerial part	Renowned for its hypoglycemic, antioxidant, and anti-inflammatory properties, widely applied as an adjunctive treatment for diabetes and metabolic syndrome. Its extracts also provide some liver protection.
